# Supplementary material for: High Tree Species Diversity Promotes Thermal Enhancement Response of Microbial Carbon Use Efficiency
Source: Adv Sci (Weinh). 2026 Jul 3:e76347. Online ahead of print. doi: 10.1002/advs.76347 (PMC13334601; doi:10.1002/advs.76347)
Supplement: Supplementary file 2 — Supporting File 2: advs76347‐sup‐0002‐Data.zip. [file ADVS-9999-e76347-s002.zip]

Archive with 1 entries (1 files):
- Supplementary Data 1.xls
