# Supplementary material for: High Tree Species Diversity Promotes Thermal Enhancement Response of Microbial Carbon Use Efficiency
Source: Adv Sci (Weinh). 2026 Jul 3:e76347. Online ahead of print. doi: 10.1002/advs.76347 (PMC13334601; doi:10.1002/advs.76347)
Supplement: Supplementary file 2 — Supporting File 2: advs76347‐sup‐0002‐Data.zip. [file ADVS-9999-e76347-s002.zip › Supplementary Data 1.xls]

## Sheet: Sheet1
Supplementary Data 1. Dominant plant species in each of the 30 plots
Plot No.	Plant abundance	Plant richness	Shannon-weiner index	Plant species
P1	114	37	3.15081	Rubovietnamia aristata, Cryptocarya microcarpa, Pittosporum kwangsiense, Magnolia mulunica, Bridelia tomentosa, Radermachera sinica, Mallotus philippensis, Miliusa chunii, Sterculia lanceolata, Croton tiglium, Ficus oligodon, Phoebe calcarea, Oreocnide kwangsiensis, Eurycorymbus cavaleriei, Cyclobalanopsis glauca, Celtis sinensis, Murraya paniculata, Cinnamomum saxatile, Clausena dunniana, Vitex …
P3	65	19	2.34891	Cryptocarya microcarpa, Brassaiopsis glomerulata, Rubovietnamia aristata, Bridelia tomentosa, Litsea lancifolia, Glycosmis parviflora, Cleidion bracteosum, Beilschmiedia intermedia, Callicarpa longifolia, Pittosporum kwangsiense, Cyclobalanopsis glauca, Miliusa chunii, Ficus cyrtophylla, Phoebe calcarea, Phoebe neurantha, Handeliodendron bodinieri, Clerodendrum japonicum, Ficus erecta, Sterculia …
P5	102	29	2.94475	Cryptocarya microcarpa, Itoa orientalis, Litsea lancifolia, Glycosmis parviflora, Pittosporum kwangsiense, Chukrasia tabularis, Rubovietnamia aristata, Murraya paniculata, Decaspermum gracilentum, Brassaiopsis glomerulata, Radermachera sinica, Maesa japonica, Diospyros dumetorum, Alangium chinense, Miliusa chunii, Mallotus philippensis, Cinnamomum saxatile, Clausena dunniana, Gleditsia sinensis, …
P6	106	29	2.56612	Cryptocarya microcarpa, Itoa orientalis, Eurycorymbus cavaleriei, Gleditsia sinensis, Phoebe calcarea, Macaranga adenantha, Pittosporum kwangsiense, Brassaiopsis glomerulata, Maesa japonica, Diospyros dumetorum, Miliusa chunii, Mallotus philippensis, Lindera communis, Bridelia tomentosa, Mallotus japonicus, Litsea lancifolia, Chukrasia tabularis, Murraya paniculata, Radermachera sinica, Cinnamomu…
P7	131	8	0.650493	Cryptocarya microcarpa, Itoa orientalis, Phoebe calcarea, Brassaiopsis glomerulata, Eurycorymbus cavaleriei, Mallotus philippensis, Litsea lancifolia, Celtis sinensis
P9	45	12	1.96522	Cleidion bracteosum,Miliusa chunii,Brassaiopsis glomerulata,Pittosporum kwangsiense,Pittosporum tonkinense,Cryptocarya microcarpa,Rubovietnamia aristata,Murraya paniculata,Sinosideroxylon pedunculatum,Bridelia tomentosa,Bridelia retusa,Handeliodendron bodinieri
P10	61	18	2.52639	Brassaiopsis glomerulata,Cryptocarya microcarpa,Pittosporum kwangsiense,Bridelia tomentosa,Miliusa chunii,Rubovietnamia aristata,Chukrasia tabularis,Vernonia arborea,Radermachera sinica,Mallotus japonicus,Gleditsia sinensis,Macaranga adenantha,Oreocnide kwangsiensis,Crateva unilocalaris,Rapanea kwangsiensis ,Cyclobalanopsis glauca,Ficus erecta,Xylosma controversum
P11	131	15	1.41325	Cryptocarya microcarpa,Itoa orientalis,Radermachera sinica,Cinnamomum saxatile,Litsea lancifolia,Eurycorymbus cavaleriei ,Macaranga adenantha,Mallotus philippensis,Maesa japonica,Mallotus japonicus,Decaspermum gracilentum,Callicarpa longifolia,Boniodendron minus,Canthium dicoccum,Liquidambar formosana,Cyclobalanopsis glauca,Ficus erecta,Xylosma controversum
P13	160	16	1.24177	Cryptocarya microcarpa,Lindera communis,Phoebe calcarea,Cladrastis platycarpa,Pittosporum kwangsiense,Miliusa chunii,Itoa orientalis,Eurycorymbus cavaleriei ,Celtis sinensis,Diospyros dumetorum,Cinnamomum saxatile,Macaranga adenantha,Boniodendron minus,Chukrasia tabularis,Cleidion bracteosum,Cinnamomum wilsonii
P14	52	14	1.75912	Cryptocarya microcarpa,Miliusa chunii,Cleidion bracteosum,Pittosporum kwangsiense,Itoa orientalis,Brassaiopsis glomerulata,Bridelia tomentosa,Eurycorymbus cavaleriei ,Cinnamomum saxatile,Chukrasia tabularis,Mallotus philippensis,Gleditsia sinensis,Murraya paniculata,Vitex canescens
P17	114	5	0.63619	Cryptocarya microcarpa,Itoa orientalis,Lindera communis,Callicarpa longifolia,Ziziphus incurva
P18	145	7	0.809459	Cryptocarya microcarpa,Lindera communis,Itoa orientalis,Eurycorymbus cavaleriei ,Celtis sinensis,Liquidambar formosana,Mallotus barbatus
P20	80	27	2.75612	Miliusa chunii,Brassaiopsis glomerulata,Cryptocarya microcarpa,Pittosporum kwangsiense,Murraya paniculata,Radermachera sinica,Bridelia tomentosa,Ziziphus incurva,Toxicodendron succedaneum,Alangium chinense,Lindera communis,Cinnamomum saxatile,Cyclobalanopsis glauca,Cipadessa cinerascens ,Itoa orientalis,Maesa japonica,Callicarpa longifolia,Koelreuteria bipinnata,Mallotus barbatus,Diospyros dumeto…
P21	105	11	1.02714	Cryptocarya microcarpa,Lindera communis,Maesa japonica,Itoa orientalis,Mallotus barbatus,Pavetta hongkongensis,Xylosma controversum ,Alangium chinense,Eurycorymbus cavaleriei ,Liquidambar formosana,Clerodendrum japonicum
P22	168	13	1.29609	Cryptocarya microcarpa,Lindera communis,Itoa orientalis,Phoebe calcarea,Pavetta hongkongensis,Eurycorymbus cavaleriei ,Cladrastis platycarpa,Maesa japonica,Alangium chinense,Liquidambar formosana,Radermachera sinica,Callicarpa longifolia,Litsea lancifolia
P23	46	13	0.899889	Cryptocarya microcarpa,Itoa orientalis,Eurycorymbus cavaleriei ,Litsea lancifolia,Lindera communis,Maesa japonica,Alangium chinense,Diospyros dumetorum,Celtis sinensis,Radermachera sinica,Xylosma controversum ,Toxicodendron succedaneum,Vitex canescens
P24	112	46	3.46059	Rubovietnamia aristata,Cryptocarya microcarpa,Brassaiopsis glomerulata,Lindera communis,Tirpitzia ovoidea,Radermachera sinica,Miliusa chunii,Bridelia tomentosa,Croton tiglium,Boniodendron minus,Handeliodendron bodinieri ,Sterculia lanceolata,Eurycorymbus cavaleriei ,Celtis sinensis,Xylosma controversum ,Toxicodendron succedaneum,Pavetta hongkongensis,Cladrastis platycarpa,Cinnamomum saxatile,Cipa…
P25	207	52	3.30658	Luculia intermedia,Decaspermum gracilentum,Pyracantha fortuneana,Croton tiglium,Boniodendron minus,Diospyros kaki,Canthium dicoccum,Diospyros dumetorum,Pittosporum tonkinense,Rapanea neriifolia,Cladrastis platycarpa,Celtis sinensis,Ficus erecta,Pittosporum kwangsiense,Tirpitzia ovoidea,Cinnamomum saxatile,Clausena dunniana ,Cinnamomum migao,Platycarya longipes,Ligustrum japonicum,Cryptocarya micr…
P27	145	14	1.66191	Cryptocarya microcarpa,Lindera communis,Itoa orientalis,Phoebe calcarea,Eurycorymbus cavaleriei ,Maesa japonica,Callicarpa bodinieri,Xylosma controversum ,Pavetta hongkongensis,Liquidambar formosana,Prunus salicina,Celtis sinensis,Mallotus barbatus,Maesa insignis
P28	210	18	0.970307	Cryptocarya microcarpa,Lindera communis,Itoa orientalis,Diospyros dumetorum,Eurycorymbus cavaleriei ,Phoebe calcarea,Phoebe crassipedicella,Ilex pentagona,Maesa japonica,Xylosma controversum ,Pavetta hongkongensis,Celtis sinensis,Brassaiopsis glomerulata,Cladrastis platycarpa,Toxicodendron succedaneum,Mallotus philippensis,Mallotus japonicus,Phoebe neurantha
P29	252	61	3.5716	Lindera communis,Decaspermum gracilentum,Pyracantha fortuneana,Cryptocarya microcarpa,Diospyros dumetorum,Pittosporum kwangsiense,Luculia intermedia,Chukrasia tabularis,Micromelum integerrimum,Mallotus philippensis,Ficus erecta,Brassaiopsis glomerulata,Canthium dicoccum,Cladrastis platycarpa,Bridelia tomentosa,Swida parviflora,Sinoadina racemosa,Radermachera sinica,Murraya paniculata,Beilschmiedi…
P32	200	22	1.56687	Cryptocarya microcarpa,Pavetta hongkongensis,Lindera communis,Itoa orientalis,Macaranga adenantha,Xylosma controversum ,Cladrastis platycarpa,Eurycorymbus cavaleriei ,Boniodendron minus,Pittosporum kwangsiense,Beilschmiedia intermedia,Cinnamomum saxatile,Mallotus japonicus,Chukrasia tabularis,Phoebe calcarea,Mallotus philippensis,Radermachera sinica,Ligustrum japonicum,Sterculia nobilis,Rapanea n…
P34	170	24	1.83297	Cryptocarya microcarpa,Lindera communis,Itoa orientalis,Diospyros dumetorum,Bridelia tomentosa,Xylosma controversum ,Phoebe calcarea,Eurycorymbus cavaleriei ,Radermachera sinica,Cladrastis platycarpa,Mallotus philippensis,Decaspermum gracilentum,Luculia intermedia,Lindera megaphylla,Rubovietnamia aristata,Maesa japonica,Boniodendron minus,Pittosporum kwangsiense,Chukrasia tabularis,Mallotus barba…
P35	180	49	3.49624	Brassaiopsis glomerulata,Pittosporum tonkinense,Diospyros dumetorum,Lindera communis,Xylosma controversum ,Pittosporum kwangsiense,Phoebe calcarea,Clausena dunniana ,Decaspermum gracilentum,Luculia intermedia,Miliusa chunii,Radermachera sinica,Pistacia cucphuhongensis,Turpinia montana,Cryptocarya microcarpa,Boniodendron minus,Chukrasia tabularis,Mallotus japonicus,Pterospermum heterophyllum,Itoa …
P36	126	48	3.529	Brassaiopsis glomerulata,Boniodendron minus,Mallotus japonicus,Celtis sinensis,Ilex bioritsensis ,Eurycorymbus cavaleriei ,Croton tiglium,Cinnamomum saxatile,Eriobotrya japonica,Lindera pulcherrima,Rubovietnamia aristata,Cipadessa cinerascens ,Ficus erecta,Diospyros dumetorum,Pittosporum kwangsiense,Mallotus philippensis,Sterculia lanceolata,Alchornea trewioides (Benth.) Müll. Arg. var. sinica,Ko…
P37	125	29	2.28472	Cryptocarya microcarpa,Lindera communis,Itoa orientalis,Cipadessa cinerascens ,Eurycorymbus cavaleriei ,Brassaiopsis glomerulata,Mallotus japonicus,Koelreuteria bipinnata,Diospyros dumetorum,Phoebe calcarea,Maesa japonica,Ficus erecta,Miliusa chunii,Alangium chinense,Celtis sinensis,Cinnamomum saxatile,Eriobotrya japonica,Rubovietnamia aristata,Xylosma controversum ,Radermachera sinica,Sapium rot…
P38	256	11	0.924467	Cryptocarya microcarpa,Lindera communis,Itoa orientalis,Eurycorymbus cavaleriei ,Phoebe calcarea,Alangium chinense,Litsea lancifolia,Maesa japonica,Xylosma controversum ,Pavetta hongkongensis,Cladrastis platycarpa
P42	97	32	3.08749	Decaspermum gracilentum,Pyracantha fortuneana,Pittosporum kwangsiense,Ligustrum japonicum,Brassaiopsis glomerulata,Cipadessa cinerascens ,Bauhinia brachycarpa,Radermachera sinica,Boniodendron minus,Eurycorymbus cavaleriei ,Diospyros dumetorum,Sinoadina racemosa,Itoa orientalis,Cinnamomum saxatile,Rubovietnamia aristata,Callicarpa longifolia,Lindera communis,Chukrasia tabularis,Croton tiglium,Toxi…
P44	201	16	1.28265	Cryptocarya microcarpa,Itoa orientalis,Lindera communis,Phoebe calcarea,Maesa japonica,Alangium chinense,Eurycorymbus cavaleriei ,Xylosma controversum ,Pavetta hongkongensis,Diospyros dumetorum,Cladrastis platycarpa,Celtis sinensis,Bridelia tomentosa,Litsea lancifolia,Toona sinensis ,Phoebe crassipedicella
P45	109	21	2.06918	Cryptocarya microcarpa,Radermachera sinica,Brassaiopsis glomerulata,Glycosmis parviflora,Bridelia retusa,Alangium chinense,Mallotus japonicus,Lindera megaphylla,Eurycorymbus cavaleriei ,Xylosma controversum ,Handeliodendron bodinieri ,Murraya paniculata,Micromelum integerrimum,Itoa orientalis,Lindera communis,Phoebe calcarea,Maesa japonica,Cipadessa cinerascens ,Sterculia lanceolata,Vitex canesce…
